# Supplementary material for: Assessing the Relationship of Ancient and Modern Populations
Source: Genetics. 2017 Nov 22;208(1):383–98. doi: 10.1534/genetics.117.300448 (PMC5753871; doi:10.1534/genetics.117.300448)
Supplement: Supplementary file 2 [file 383TableS1.txt]

# coverage	num_ind	t1mean	t1sd	t2mean	t2sd
0.5	1	0.02057	0.00660	1.16716	3.06794
0.5	2	0.02088	0.00432	0.04897	0.01238
0.5	3	0.02083	0.00359	0.04925	0.00820
0.5	4	0.02139	0.00311	0.04930	0.00640
0.5	5	0.02101	0.00306	0.04906	0.00505
0.5	6	0.02083	0.00275	0.04940	0.00446
0.5	7	0.02108	0.00236	0.04883	0.00403
0.5	8	0.02084	0.00234	0.04957	0.00348
0.5	9	0.02103	0.00206	0.04979	0.00300
0.5	10	0.02077	0.00197	0.04961	0.00301
1.0	1	0.02177	0.00533	0.52932	2.09196
1.0	2	0.02139	0.00297	0.04942	0.00858
1.0	3	0.02150	0.00309	0.04895	0.00639
1.0	4	0.02118	0.00252	0.04933	0.00433
1.0	5	0.02101	0.00238	0.04981	0.00348
1.0	6	0.02104	0.00192	0.04957	0.00293
1.0	7	0.02088	0.00176	0.04981	0.00256
1.0	8	0.02104	0.00181	0.04940	0.00239
1.0	9	0.02114	0.00181	0.05023	0.00942
1.0	10	0.02081	0.00177	0.04986	0.00229
2.0	1	0.02049	0.00494	0.05338	0.03693
2.0	2	0.02134	0.00291	0.04856	0.00555
2.0	3	0.02101	0.00207	0.04880	0.00475
2.0	4	0.02103	0.00208	0.04946	0.00315
2.0	5	0.02074	0.00173	0.04998	0.00271
2.0	6	0.02109	0.00159	0.04962	0.00232
2.0	7	0.02081	0.00159	0.04966	0.00242
2.0	8	0.02091	0.00146	0.04978	0.00196
2.0	9	0.02093	0.00147	0.04956	0.00188
2.0	10	0.02095	0.00136	0.04955	0.00186
4.0	1	0.02055	0.00419	0.04821	0.01086
4.0	2	0.02099	0.00241	0.04875	0.00747
4.0	3	0.02091	0.00197	0.04915	0.00433
4.0	4	0.02097	0.00186	0.04956	0.00319
4.0	5	0.02102	0.00145	0.04921	0.00315
4.0	6	0.02089	0.00145	0.04960	0.00268
4.0	7	0.02090	0.00156	0.04942	0.00296
4.0	8	0.02089	0.00126	0.04956	0.00210
4.0	9	0.02090	0.00129	0.04983	0.00171
4.0	10	0.02073	0.00129	0.04968	0.00203
8.0	1	0.02080	0.00326	0.04914	0.00818
8.0	2	0.02091	0.00242	0.04857	0.00798
8.0	3	0.02110	0.00162	0.04931	0.00417
8.0	4	0.02076	0.00177	0.04892	0.00539
8.0	5	0.02086	0.00139	0.04962	0.00228
8.0	6	0.02079	0.00138	0.04934	0.00305
8.0	7	0.02091	0.00144	0.04947	0.00289
8.0	8	0.02089	0.00124	0.04972	0.00212
8.0	9	0.02076	0.00126	0.04944	0.00326
8.0	10	0.02084	0.00106	0.04955	0.00192
